# Supplementary material for: Effect of Supplementation with Olive Leaf Extract Enriched with Oleuropein on the Metabolome and Redox Status of Athletes’ Blood and Urine—A Metabolomic Approach
Source: Metabolites. 2022 Feb 20;12(2):195. doi: 10.3390/metabo12020195 (PMC8878006; doi:10.3390/metabo12020195)
Supplement: Supplementary file 1 [file metabolites-12-00195-s001.zip]

Archive with 3 entries (3 files):
- Supplementary SA. Figures.pdf
- Supplementary SB. Tables.pdf
- Supplementary SC. Methodologies.pdf
